# Supplementary material for: Past, present and future of the two-spotted stink bug (Perillus bioculatus) in Europe revealed by citizen science
Source: Sci Rep. 2024 Sep 14;14:21494. doi: 10.1038/s41598-024-72501-0 (PMC11401935; doi:10.1038/s41598-024-72501-0)
Supplement: Supplementary file 1 — Supplementary Table1. [file 41598_2024_72501_MOESM1_ESM.xlsx]

## Sheet: Munka1
OccurenceID	ScientificName	ObservedIndividuals	EventDate	Country	Location	LAT	LON	Habitat	Behavior	AssociatedMedia
PERBIO_HUN_001	Perillus bioculatus	1	01.04.2024	Hungary	Füzesgyarmat	47.115267	21.219551	garden with potato	pred., Agrotis segetum	PERBIO_HUN_001_01
PERBIO_HUN_002	Perillus bioculatus	1	04.01.2024	Hungary	Paks	46.604302	18.850377	indoor		PERBIO_HUN_002_01-03
PERBIO_HUN_003	Perillus bioculatus	4	06.04.2024	Hungary	Deszk	46.220783	20.234136	potato plantation		PERBIO_HUN_003_01-02
PERBIO_HUN_004	Perillus bioculatus	2	14.04.2024	Hungary	Kistótfalu	45.905697	18.308760	garden with potato		PERBIO_HUN_004_01-02
PERBIO_HUN_005	Perillus bioculatus	n	14.04.2024	Hungary	Zalaapáti	46.730420	17.105598	garden with potato		PERBIO_HUN_005_01
PERBIO_HUN_006	Perillus bioculatus	1	15.04.2024	Hungary	Lánycsók	46.007921	18.617949	garden with potato
PERBIO_HUN_007	Perillus bioculatus	1	18.04.2024	Hungary	Nyalka	47.544625	17.810340	garden with potato		PERBIO_HUN_007_01
PERBIO_HUN_008	Perillus bioculatus	20	07.06.2024	Hungary	Biharkeresztes	47.132858	21.714175	garden with potato	pred., L. decemlineata	PERBIO_HUN_008_01-02
PERBIO_HUN_009	Perillus bioculatus	n	09.06.2024	Hungary	Németkér	46.719701	18.759038	garden with potato		PERBIO_HUN_009_01-02
PERBIO_HUN_010	Perillus bioculatus	1	08.06.2024	Hungary	Tamási	46.614959	18.273505	garden with potato		PERBIO_HUN_010_01
PERBIO_HUN_011	Perillus bioculatus	1	30.05.2024	Hungary	Tarany	46.175912	17.300830	garden with potato	pred., L. decemlineata	PERBIO_HUN_011_01
PERBIO_HUN_012	Perillus bioculatus	n	29.05.2024	Hungary	Lengyeltóti	46.659284	17.630424	potato plantation	pred., L. decemlineata	PERBIO_HUN_012_01-07
PERBIO_HUN_013	Perillus bioculatus	n	26.05.2024	Hungary	Császártöltés	46.424952	19.180050	garden with potato	pred., L. decemlineata
PERBIO_HUN_014	Perillus bioculatus	n	26.05.2024	Hungary	Dunakeszi	47.657053	19.133696	garden with potato	pred., L. decemlineata	PERBIO_HUN_014_01-06
PERBIO_HUN_015	Perillus bioculatus	1	25.05.2024	Hungary	Bátmonostor	46.101775	18.917955	garden with potato		PERBIO_HUN_015_01
PERBIO_HUN_016	Perillus bioculatus	1	09.06.2024	Hungary	Szentes	46.654785	20.263742	garden with potato	pred., L. decemlineata with Z. caerulea	PERBIO_HUN_016_01-05
PERBIO_HUN_017	Perillus bioculatus	1	09.06.2024	Hungary	Ópusztaszer	46.495699	20.066527	garden with potato		PERBIO_HUN_017_01
PERBIO_HUN_018	Perillus bioculatus	3	10.06.2024	Hungary	Sármellék	46.715973	17.168800	garden with potato	in copula	PERBIO_HUN_018_01
PERBIO_HUN_019	Perillus bioculatus	n	10.06.2024	Hungary	Dabas	47.187610	19.311903	garden with potato	pred., L. decemlineata	PERBIO_HUN_019_01-06
PERBIO_HUN_020	Perillus bioculatus	4	11.06.2024	Hungary	Városföld	46.817483	19.759795	garden with potato	pred., L. decemlineata; in copula	PERBIO_HUN_020_01-03
PERBIO_HUN_021	Perillus bioculatus	1	12.06.2024	Hungary	Pomáz	47.661467	19.027531	garden with potato		PERBIO_HUN_021_01
PERBIO_HUN_022	Perillus bioculatus	1	11.06.2024	Hungary	Hajós	46.400137	19.119336	garden with potato	pred., L. decemlineata	PERBIO_HUN_022_01-10
PERBIO_HUN_023	Perillus bioculatus	1	12.06.2024	Hungary	Nyírkércs	48.013670	22.046406	garden with potato	pred., L. decemlineata	PERBIO_HUN_023_01-02
PERBIO_HUN_024	Perillus bioculatus	1	12.06.2024	Hungary	Létavértes	47.373320	21.880294	garden with potato	pred., L. decemlineata	PERBIO_HUN_024_01
PERBIO_HUN_025	Perillus bioculatus	1	10.06.2024	Hungary	Nagyatád	46.226162	17.364987	garden with potato	pred., L. decemlineata; in copula	PERBIO_HUN_025_01-05
PERBIO_HUN_026	Perillus bioculatus	1	13.06.2024	Hungary	Kiskanizsa	46.466598	16.954944	garden with potato		PERBIO_HUN_026_01-03
PERBIO_HUN_027	Perillus bioculatus	1	17.06.2024	Hungary	Sóly	47.129704	18.029996	garden with potato
PERBIO_HUN_028	Perillus bioculatus	n	17.06.2024	Hungary	Létavértes-Cserekert	47.324399	21.880095	garden with potato	pred., L. decemlineata; in copula	PERBIO_HUN_028_01-04
PERBIO_HUN_029	Perillus bioculatus	1	18.06.2024	Serbia	Zenta-Tornyos	45.919675	20.054422	garden with potato		PERBIO_HUN_029_01
PERBIO_HUN_030	Perillus bioculatus	1	19.06.2024	Hungary	Darány	45.981094	17.590187	garden with potato	pred., L. decemlineata; in copula	PERBIO_HUN_030_01
Original post:
https://www.facebook.com/photo/?fbid=400541382688708&set=a.140873181988864

## Sheet: summary
ID	ObsInd	Habitat	Behaviour
PERBIO_HUN_020	multiple	garden with potato	both
PERBIO_HUN_028	multiple	garden with potato	both
PERBIO_HUN_025	single	garden with potato	both
PERBIO_HUN_030	single	garden with potato	both
PERBIO_HUN_018	multiple	garden with potato	mating
PERBIO_HUN_003	multiple	potato plantation	n.a.
PERBIO_HUN_004	multiple	garden with potato	n.a.
PERBIO_HUN_005	multiple	garden with potato	n.a.
PERBIO_HUN_009	multiple	garden with potato	n.a.
PERBIO_HUN_002	single	indoor	n.a.
PERBIO_HUN_006	single	garden with potato	n.a.
PERBIO_HUN_007	single	garden with potato	n.a.
PERBIO_HUN_010	single	garden with potato	n.a.
PERBIO_HUN_015	single	garden with potato	n.a.
PERBIO_HUN_017	single	garden with potato	n.a.
PERBIO_HUN_021	single	garden with potato	n.a.
PERBIO_HUN_026	single	garden with potato	n.a.
PERBIO_HUN_027	single	garden with potato	n.a.
PERBIO_HUN_029	single	garden with potato	n.a.
PERBIO_HUN_008	mass	garden with potato	predation
PERBIO_HUN_012	multiple	potato plantation	predation
PERBIO_HUN_013	multiple	garden with potato	predation
PERBIO_HUN_014	multiple	garden with potato	predation
PERBIO_HUN_019	multiple	garden with potato	predation
PERBIO_HUN_001	single	garden with potato	predation
PERBIO_HUN_011	single	garden with potato	predation
PERBIO_HUN_022	single	garden with potato	predation
PERBIO_HUN_023	single	garden with potato	predation
PERBIO_HUN_024	single	garden with potato	predation
PERBIO_HUN_016	single	garden with potato	predation

## Sheet: ObsInd
single	14
multiple	15
mass	1

## Sheet: habitat
garden	17
plantation	2
indoor	1

## Sheet: behaviour
mating	1
predation	11
both	4
n.a.	14
