# Supplementary material for: Past, present and future of the two-spotted stink bug (Perillus bioculatus) in Europe revealed by citizen science
Source: Sci Rep. 2024 Sep 14;14:21494. doi: 10.1038/s41598-024-72501-0 (PMC11401935; doi:10.1038/s41598-024-72501-0)
Supplement: Supplementary file 2 — Supplementary Information. [file 41598_2024_72501_MOESM2_ESM.csv]

scientific_name	observed_on	timeframe	month	latitude	longitude	data type	data source
Perillus bioculatus	27.06.2003	-2010	June	39.637328	22.394616	literature	P�ricart 2010
Perillus bioculatus	02.08.1996	-2010	August	42.530285	20.121807	literature	Protic & Zvivic 2012
Perillus bioculatus	27.02.2003	-2010	February	41.742503	23.115662	literature	Simov et al. 2012
Perillus bioculatus	27.11.2002	-2010	September	42.703795	26.541665	literature	Simov et al. 2012
Perillus bioculatus	17.06.1977	-2010	June	40.728159	23.699970	museum specimen	HNHM
Perillus bioculatus	01.10.2016	2010-2020	October	49.925100435	36.3964304972	citizen science data	iNaturalist.org
Perillus bioculatus	01.10.2016	2010-2020	October	49.925103295	36.3964231957	citizen science data	iNaturalist.org
Perillus bioculatus	01.10.2016	2010-2020	October	49.925103322	36.3964153725	citizen science data	iNaturalist.org
Perillus bioculatus	18.03.2017	2010-2020	March	48.6867567416	44.4089403473	citizen science data	iNaturalist.org
Perillus bioculatus	25.06.2017	2010-2020	June	42.693997	27.6497281	citizen science data	iNaturalist.org
Perillus bioculatus	20.10.2017	2010-2020	October	42.2751019049	27.747784853	citizen science data	iNaturalist.org
Perillus bioculatus	07.04.2018	2010-2020	April	44.8426301284	38.2607665364	citizen science data	iNaturalist.org
Perillus bioculatus	19.05.2018	2010-2020	May	41.1990123267	20.700948525	citizen science data	iNaturalist.org
Perillus bioculatus	01.10.2018	2010-2020	October	43.4225619993	22.108946468	citizen science data	iNaturalist.org
Perillus bioculatus	12.10.2018	2010-2020	October	42.2850337778	27.7405001944	citizen science data	iNaturalist.org
Perillus bioculatus	28.09.2019	2010-2020	September	47.9373928718	37.6919204727	citizen science data	iNaturalist.org
Perillus bioculatus	01.07.2013	2010-2020	July	46.961428	28.886727	literature	Derjanschi & Elisovetskaya 2013
Perillus bioculatus	01.10.2018	2010-2020	October	43.422654	22.109098	literature	Nadazdin & Seat 2022
Perillus bioculatus	12.10.2018	2010-2020	October	45.166299	28.777190	literature	Radac & Teodorescu 2021
Perillus bioculatus	14.09.2017	2010-2020	September	45.07366	28.80058	literature	Radac & Teodorescu 2021
Perillus bioculatus	14.09.2017	2010-2020	September	45.13205	28.58267	literature	Radac & Teodorescu 2021
Perillus bioculatus	19.08.2017	2010-2020	August	38.48805556	29.67833333	literature	Tarla & Tarla 2018
Perillus bioculatus	16.02.2020	2020-	February	48.015883	37.80285	citizen science data	iNaturalist.org
Perillus bioculatus	04.06.2020	2020-	June	44.1878880621	42.6427724585	citizen science data	iNaturalist.org
Perillus bioculatus	02.10.2020	2020-	October	40.1858788	22.002802	citizen science data	iNaturalist.org
Perillus bioculatus	17.09.2021	2020-	September	44.42838885	26.8953595367	citizen science data	iNaturalist.org
Perillus bioculatus	20.09.2021	2020-	September	43.3764898	26.4989653997	citizen science data	iNaturalist.org
Perillus bioculatus	13.10.2021	2020-	October	42.3712599722	24.803798	citizen science data	iNaturalist.org
Perillus bioculatus	20.10.2021	2020-	October	44.4845041178	26.0580256111	citizen science data	iNaturalist.org
Perillus bioculatus	22.10.2021	2020-	October	45.033375	25.9432366667	citizen science data	iNaturalist.org
Perillus bioculatus	23.10.2021	2020-	October	41.6863953503	27.364648059	citizen science data	iNaturalist.org
Perillus bioculatus	23.10.2021	2020-	October	41.6879992833	27.3653709143	citizen science data	iNaturalist.org
Perillus bioculatus	30.10.2021	2020-	October	44.5340414956	25.5278807861	citizen science data	iNaturalist.org
Perillus bioculatus	30.10.2021	2020-	October	44.53411478	25.5281574605	citizen science data	iNaturalist.org
Perillus bioculatus	30.10.2021	2020-	October	44.5342688011	25.5278829128	citizen science data	iNaturalist.org
Perillus bioculatus	04.11.2021	2020-	November	42.4536211642	25.7050883564	citizen science data	iNaturalist.org
Perillus bioculatus	21.11.2021	2020-	December	44.1750900711	26.1339320947	citizen science data	iNaturalist.org
Perillus bioculatus	30.03.2022	2020-	March	48.9546108736	30.953312628	citizen science data	iNaturalist.org
Perillus bioculatus	08.04.2022	2020-	April	44.4883215081	26.0581971114	citizen science data	iNaturalist.org
Perillus bioculatus	06.05.2022	2020-	May	42.2899999972	23.26862555	citizen science data	iNaturalist.org
Perillus bioculatus	25.06.2022	2020-	June	45.4638261904	40.8415492543	citizen science data	iNaturalist.org
Perillus bioculatus	26.07.2022	2020-	July	44.756164	20.491992	citizen science data	iNaturalist.org
Perillus bioculatus	02.08.2022	2020-	August	44.755924	20.492038	citizen science data	iNaturalist.org
Perillus bioculatus	09.08.2022	2020-	August	44.755919	20.492314	citizen science data	iNaturalist.org
Perillus bioculatus	14.08.2022	2020-	August	44.758178	20.494441	citizen science data	iNaturalist.org
Perillus bioculatus	15.08.2022	2020-	August	44.758232	20.494286	citizen science data	iNaturalist.org
Perillus bioculatus	20.08.2022	2020-	August	44.758242	20.494136	citizen science data	iNaturalist.org
Perillus bioculatus	21.08.2022	2020-	August	44.76045	20.492179	citizen science data	iNaturalist.org
Perillus bioculatus	25.08.2022	2020-	August	44.761082	20.48363	citizen science data	iNaturalist.org
Perillus bioculatus	27.08.2022	2020-	August	42.1021864971	27.9386246949	citizen science data	iNaturalist.org
Perillus bioculatus	28.08.2022	2020-	August	44.759673	20.493517	citizen science data	iNaturalist.org
Perillus bioculatus	30.08.2022	2020-	August	44.756091	20.492036	citizen science data	iNaturalist.org
Perillus bioculatus	02.09.2022	2020-	September	41.6906749722	28.0614579722	citizen science data	iNaturalist.org
Perillus bioculatus	15.09.2022	2020-	September	44.9017596386	20.2589308843	citizen science data	iNaturalist.org
Perillus bioculatus	27.09.2022	2020-	September	44.799807	44.1698779722	citizen science data	iNaturalist.org
Perillus bioculatus	29.09.2022	2020-	September	44.75931	20.473562	citizen science data	iNaturalist.org
Perillus bioculatus	08.10.2022	2020-	October	45.6872811411	27.1787646394	citizen science data	iNaturalist.org
Perillus bioculatus	09.03.2023	2020-	March	48.015883	37.80285	citizen science data	iNaturalist.org
Perillus bioculatus	14.03.2023	2020-	March	44.9016292	20.2549759	citizen science data	iNaturalist.org
Perillus bioculatus	17.03.2023	2020-	March	42.1464075301	21.7166661358	citizen science data	iNaturalist.org
Perillus bioculatus	23.03.2023	2020-	March	45.4334046683	40.8211492226	citizen science data	iNaturalist.org
Perillus bioculatus	26.04.2023	2020-	April	48.015883	37.80285	citizen science data	iNaturalist.org
Perillus bioculatus	16.06.2023	2020-	June	44.4877614997	26.0582694	citizen science data	iNaturalist.org
Perillus bioculatus	25.06.2023	2020-	June	48.0284815446	38.6163016018	citizen science data	iNaturalist.org
Perillus bioculatus	07.07.2023	2020-	July	47.652196479	26.7674175185	citizen science data	iNaturalist.org
Perillus bioculatus	08.08.2023	2020-	August	47.6648364463	38.0759857898	citizen science data	iNaturalist.org
Perillus bioculatus	09.08.2023	2020-	August	44.5221338701	25.5194466748	citizen science data	iNaturalist.org
Perillus bioculatus	21.08.2023	2020-	August	46.9832214089	32.0007559417	citizen science data	iNaturalist.org
Perillus bioculatus	03.09.2023	2020-	September	44.84753	20.371425	citizen science data	iNaturalist.org
Perillus bioculatus	17.09.2023	2020-	September	46.6005879236	30.8015535772	citizen science data	iNaturalist.org
Perillus bioculatus	20.09.2023	2020-	September	45.3558402668	17.7686617523	citizen science data	iNaturalist.org
Perillus bioculatus	25.09.2023	2020-	September	45.8029721946	15.9724249318	citizen science data	iNaturalist.org
Perillus bioculatus	27.09.2023	2020-	September	45.2579349798	19.8070960119	citizen science data	iNaturalist.org
Perillus bioculatus	30.09.2023	2020-	September	45.3575399481	17.7684717773	citizen science data	iNaturalist.org
Perillus bioculatus	05.10.2023	2020-	October	47.5681765584	33.6659140885	citizen science data	iNaturalist.org
Perillus bioculatus	29.10.2023	2020-	October	49.759946335	30.1582089812	citizen science data	iNaturalist.org
Perillus bioculatus	01.11.2023	2020-	November	42.6884727478	26.3531570433	citizen science data	iNaturalist.org
Perillus bioculatus	05.11.2023	2020-	November	46.0247307113	47.8387641907	citizen science data	iNaturalist.org
Perillus bioculatus	26.12.2023	2020-	December	44.1684575229	40.6105538267	citizen science data	iNaturalist.org
Perillus bioculatus	03.02.2024	2020-	February	45.2878953941	18.8056778535	citizen science data	iNaturalist.org
Perillus bioculatus	04.02.2024	2020-	February	44.758447	20.489869	citizen science data	iNaturalist.org
Perillus bioculatus	14.02.2024	2020-	February	48.015883	37.80285	citizen science data	iNaturalist.org
Perillus bioculatus	23.03.2024	2020-	March	44.64426361	19.84222459	citizen science data	iNaturalist.org
Perillus bioculatus	28.03.2024	2020-	March	44.836553559	24.8411708325	citizen science data	iNaturalist.org
Perillus bioculatus	02.04.2024	2020-	April	45.5632066	18.695851	citizen science data	iNaturalist.org
Perillus bioculatus	26.05.2024	2020-	May	46.4735488162	19.5668096468	citizen science data	iNaturalist.org
Perillus bioculatus	28.05.2024	2020-	May	46.6584937861	17.6301630116	citizen science data	iNaturalist.org
Perillus bioculatus	25.09.2023	2020-	September	46.807548236498	18.927101305742	citizen science data	izeltlabuak.hu
Perillus bioculatus	02.10.2023	2020-	October	45.8424536	18.4905328	citizen science data	izeltlabuak.hu
Perillus bioculatus	07.10.2023	2020-	October	47.534485404789	19.168020758674	citizen science data	izeltlabuak.hu
Perillus bioculatus	11.01.2024	2020-	January	46.7322262	18.0325771	citizen science data	izeltlabuak.hu
Perillus bioculatus	23.03.2024	2020-	March	47.406911177049	19.616431950818	citizen science data	izeltlabuak.hu
Perillus bioculatus	31.03.2024	2020-	March	47.598413888889	19.067886111111	citizen science data	izeltlabuak.hu
Perillus bioculatus	06.04.2024	2020-	April	46.22087401506	20.234684512235	citizen science data	izeltlabuak.hu
Perillus bioculatus	18.04.2024	2020-	April	47.540541177691	17.806680064142	citizen science data	izeltlabuak.hu
Perillus bioculatus	30.05.2024	2020-	May	47.018304556403	17.961992150025	citizen science data	izeltlabuak.hu
Perillus bioculatus	31.05.2024	2020-	May	46.658458871221	17.630041997127	citizen science data	izeltlabuak.hu
Perillus bioculatus	06.06.2024	2020-	June	46.280776560543	19.907528575409	citizen science data	izeltlabuak.hu
Perillus bioculatus	01.04.2024	2020-	October	47.115267	21.219551	citizen science data	own
Perillus bioculatus	04.01.2024	2020-	October	46.604302	18.850377	citizen science data	own
Perillus bioculatus	06.04.2024	2020-	January	46.220783	20.234136	citizen science data	own
Perillus bioculatus	07.06.2024	2020-	April	47.132858	21.714175	citizen science data	own
Perillus bioculatus	08.06.2024	2020-	May	46.614959	18.273505	citizen science data	own
Perillus bioculatus	09.06.2024	2020-	June	46.495699	20.066527	citizen science data	own
Perillus bioculatus	09.06.2024	2020-	June	46.654785	20.263742	citizen science data	own
Perillus bioculatus	09.06.2024	2020-	April	46.719701	18.759038	citizen science data	own
Perillus bioculatus	10.06.2024	2020-	June	46.226162	17.364987	citizen science data	own
Perillus bioculatus	10.06.2024	2020-	June	46.715973	17.168800	citizen science data	own
Perillus bioculatus	10.06.2024	2020-	June	47.187610	19.311903	citizen science data	own
Perillus bioculatus	11.06.2024	2020-	June	46.400137	19.119336	citizen science data	own
Perillus bioculatus	11.06.2024	2020-	June	46.817483	19.759795	citizen science data	own
Perillus bioculatus	12.06.2024	2020-	June	47.373320	21.880294	citizen science data	own
Perillus bioculatus	12.06.2024	2020-	June	47.661467	19.027531	citizen science data	own
Perillus bioculatus	12.06.2024	2020-	June	48.013670	22.046406	citizen science data	own
Perillus bioculatus	13.06.2024	2020-	June	46.466598	16.954944	citizen science data	own
Perillus bioculatus	14.04.2024	2020-	April	45.905697	18.308760	citizen science data	own
Perillus bioculatus	14.04.2024	2020-	April	46.730420	17.105598	citizen science data	own
Perillus bioculatus	15.04.2024	2020-	April	46.007921	18.617949	citizen science data	own
Perillus bioculatus	17.06.2024	2020-	June	47.129704	18.029996	citizen science data	own
Perillus bioculatus	17.06.2024	2020-	June	47.324399	21.880095	citizen science data	own
Perillus bioculatus	18.04.2024	2020-	April	47.544625	17.810340	citizen science data	own
Perillus bioculatus	18.06.2024	2020-	June	45.919675	20.054422	citizen science data	own
Perillus bioculatus	19.06.2024	2020-	June	45.981094	17.590187	citizen science data	own
Perillus bioculatus	25.05.2024	2020-	June	46.101775	18.917955	citizen science data	own
Perillus bioculatus	26.05.2024	2020-	May	46.424952	19.180050	citizen science data	own
Perillus bioculatus	26.05.2024	2020-	May	47.657053	19.133696	citizen science data	own
Perillus bioculatus	29.05.2024	2020-	May	46.659284	17.630424	citizen science data	own
Perillus bioculatus	30.05.2024	2020-	May	46.175912	17.300830	citizen science data	own
Perillus bioculatus	02.08.2022	2020-	August	44.755915	20.492032	literature	Nadazdin & Seat 2022
Perillus bioculatus	09.08.2022	2020-	August	44.755919	20.492314	literature	Nadazdin & Seat 2022
Perillus bioculatus	12.08.2022	2020-	August	44.906223	20.274700	literature	Nadazdin & Seat 2022
Perillus bioculatus	12.09.2022	2020-	September	44.677017	20.608119	literature	Nadazdin & Seat 2022
Perillus bioculatus	14.08.2022	2020-	August	44.906223	20.274700	literature	Nadazdin & Seat 2022
Perillus bioculatus	14.08.2022	2020-	August	44.758087	20.494538	literature	Nadazdin & Seat 2022
Perillus bioculatus	15.08.2022	2020-	August	44.758232	20.494286	literature	Nadazdin & Seat 2022
Perillus bioculatus	17.04.2021	2020-	April	42.329395	21.895806	literature	Nadazdin & Seat 2022
Perillus bioculatus	20.08.2022	2020-	August	44.758242	20.494136	literature	Nadazdin & Seat 2022
Perillus bioculatus	20.08.2022	2020-	August	44.922849	20.308219	literature	Nadazdin & Seat 2022
Perillus bioculatus	21.08.2022	2020-	August	44.76045	20.492179	literature	Nadazdin & Seat 2022
Perillus bioculatus	25.08.2022	2020-	August	44.761068	20.483623	literature	Nadazdin & Seat 2022
Perillus bioculatus	25.08.2022	2020-	August	44.76107	20.483593	literature	Nadazdin & Seat 2022
Perillus bioculatus	26.07.2022	2020-	July	44.756167	20.49197	literature	Nadazdin & Seat 2022
Perillus bioculatus	28.08.2022	2020-	August	44.755789	20.492094	literature	Nadazdin & Seat 2022
Perillus bioculatus	29.09.2022	2020-	September	45.040339	19.213997	literature	Nadazdin & Seat 2022
Perillus bioculatus	09.08.2020	2020-	August	44.40906	26.18689	literature	Radac & Teodorescu 2021
