# Supplementary material for: Past, present and future of the two-spotted stink bug (Perillus bioculatus) in Europe revealed by citizen science
Source: Sci Rep. 2024 Sep 14;14:21494. doi: 10.1038/s41598-024-72501-0 (PMC11401935; doi:10.1038/s41598-024-72501-0)
Supplement: Supplementary file 5 — Supplementary Table2. [file 41598_2024_72501_MOESM5_ESM.xlsx]

## Sheet: Munka1
Prey species	Classification	prey status	Reference	source type	verified	notes
Leptinotarsa decemlineata	Coleoptera:Chrysomelidae	inv	Protic & Zvivic 2012	litr
Leptinotarsa decemlineata	Coleoptera:Chrysomelidae	inv	Radac & Teodorescu 2021	litr
Leptinotarsa decemlineata	Coleoptera:Chrysomelidae	inv	Simov et al. 2012	litr
Leptinotarsa decemlineata	Coleoptera:Chrysomelidae	inv	Tarla & Tarla 2018	litr
Leptinotarsa decemlineata	Coleoptera:Chrysomelidae	inv	Derjanschi & Elisovetskaya 2014	litr
Leptinotarsa decemlineata	Coleoptera:Chrysomelidae	inv	PERBIO_HUN_001	obs.	yes
Leptinotarsa decemlineata	Coleoptera:Chrysomelidae	inv	PERBIO_HUN_008	obs.	yes
Leptinotarsa decemlineata	Coleoptera:Chrysomelidae	inv	PERBIO_HUN_011	obs.	yes
Leptinotarsa decemlineata	Coleoptera:Chrysomelidae	inv	PERBIO_HUN_012	obs.	yes
Leptinotarsa decemlineata	Coleoptera:Chrysomelidae	inv	PERBIO_HUN_013	obs.	no
Leptinotarsa decemlineata	Coleoptera:Chrysomelidae	inv	PERBIO_HUN_014	obs.	yes
Leptinotarsa decemlineata	Coleoptera:Chrysomelidae	inv	PERBIO_HUN_019	obs.	yes
Leptinotarsa decemlineata	Coleoptera:Chrysomelidae	inv	PERBIO_HUN_022	obs.	yes
Leptinotarsa decemlineata	Coleoptera:Chrysomelidae	inv	PERBIO_HUN_023	obs.	yes
Leptinotarsa decemlineata	Coleoptera:Chrysomelidae	inv	PERBIO_HUN_024	obs.	yes
Leptinotarsa decemlineata	Coleoptera:Chrysomelidae	inv	PERBIO_HUN_016	obs.	yes
Leptinotarsa decemlineata	Coleoptera:Chrysomelidae	inv	PERBIO_HUN_020	obs.	yes
Leptinotarsa decemlineata	Coleoptera:Chrysomelidae	inv	PERBIO_HUN_025	obs.	yes
Leptinotarsa decemlineata	Coleoptera:Chrysomelidae	inv	PERBIO_HUN_028	obs.	yes
Galeruca tanaceti	Coleoptera:Chrysomelidae	ind	B. Károlyi pers.comm.	obs.	yes
Chrysomela populi	Coleoptera:Chrysomelidae	ind	Tarla & Tarla 2018	litr
Chrysolina herbacea	Coleoptera:Chrysomelidae	ind	Elisovetcaya et al. 2020	litr
Ophraella communa	Coleoptera:Chrysomelidae	inv	Kil' et al. 2012	litr
Zygogramma suturalis	Coleoptera:Chrysomelidae	inv	Kil' et al. 2012	litr
Agrotis segetum	Lepidoptera: Noctuidae	ind	PERBIO_HUN_030	obs.	yes*	*photo of prey
Tarachidia candefacta	Lepidoptera: Noctuidae	inv	Kil' et al. 2012	litr
Galleria pomonella	Lepidoptera: Pyralidae	ind	Elisovetcaya et al. 2020	litr
