# Supplementary material for: Past, present and future of the two-spotted stink bug (Perillus bioculatus) in Europe revealed by citizen science
Source: Sci Rep. 2024 Sep 14;14:21494. doi: 10.1038/s41598-024-72501-0 (PMC11401935; doi:10.1038/s41598-024-72501-0)
Supplement: Supplementary file 6 — Supplementary Table3. [file 41598_2024_72501_MOESM6_ESM.xlsx]

## Sheet: Munka1
Species	Habitat use	Prey preference	Known preys (examples)	Chrysomelidae	Noctuidae	Rarity*	Notes
Arma custos	predominantly arboreal	generalist	e.g., Coleoptera: Chrysomelidae; Lepidoptera: Erebidae, Noctuidae	yes	yes	common
Arma inseprata	predominantly arboreal	n.a.	n.a.*	n.a.	n.a.	rare	*reported to be preying on ‘nettle-haired caterpillars’ (‘brennhaarige Raupen’) (Seidenstücker 1975)
Jalla dumosa	generalist	generalist	e.g., Coleoptera: Chrysomelidae; Lepidoptera: Erebidae, Noctuidae, Yponomeutidae	yes	yes	common
Jalla anthracina*	n.a.	n.a.	n.a.	n.a.	n.a.	rare	*suspected to be colour morph of J. dumosa, status uncertain
Picromerus bidens	generalist, prefers humid microhabitats	extreme generalist	e.g., Lepidoptera: Cossidae, Erebidae, Noctuidae; Hymenoptera: Diprionidae	yes	yes	uncommon
Picromerus conformis	n.a.	n.a.	n.a.	n.a.	n.a.	rare
Picromerus nigridens	n.a.	n.a.	n.a.	n.a.	n.a.	rare
Pinthaeus sanguinipes	generalist	extreme generalist	e.g., Coloptera: Chrysomelidae; Lepidoptera: Erebidae, Noctuidae	yes	yes	common
Rhacognathus punctatus	predominantly arboreal, prefers floodplains with Salix sp.	generalist*	e.g., Coloptera: Chrysomelidae; Lepidoptera: Erebidae, Noctuidae, Saturnidae	yes	yes	common	*Péricart (2010) suggests preference of chrysomelid beetle larvae
Troilus luridus	predominantly arboreal, prefers forests and humid grasslands	generalist*	e.g., Coleoptera: Chrysomelidae; Lepidoptera: Erebidae, Noctuidae	yes	yes	common	*prefers smaller preys with soft exoskeleton (Péricart 2010)
Zicrona caerulea	generalist	generalist*	e.g., Coleoptera: Chrysomelidae; Lepidoptera: Erebidae, Noctuidae	yes	yes	common	*prefers smaller preys with soft exoskeleton (Péricart 2010)
*defined for the areas currently invaded by P. bioculatus
References:
Péricart, J. Hémiptères Pentatomoidea Euro-Méditerranéens. Vol. 3: sous-familles Podopinae et Asopinae in Faune de France pp. 291 (Fédération Française des Sociétés de Sciences Naturelles, Paris, 2010)
Seidenstücker, G. Über anatolische Schildwanzen (Heteroptera, Pentatomidae). Reichenbachia, 15(30), 259–268 (1975)
